# Supplementary material for: Atypical peripheral actin band formation via overactivation of RhoA and nonmuscle myosin II in mitofusin 2-deficient cells
Source: eLife. 2023 Sep 19;12:e88828. doi: 10.7554/eLife.88828 (PMC10550287; doi:10.7554/eLife.88828)
Supplement: Figure 1—source data 1. [file elife-88828-fig1-data1.zip]

Archive with 9 entries (6 files):
- Figure 1-source data 1/ACTIN/
- Figure 1-source data 1/ACTIN/Wang, Yueyang 2023-02-11_13h57m24sMEF ACTIN.scn
- Figure 1-source data 1/ACTIN/Wang, Yueyang 2023-02-11_13h57m24sMEF ACTIN.tif
- Figure 1-source data 1/MFN1/
- Figure 1-source data 1/MFN1/Wang, Yueyang 2023-02-11_13h42m13s MEF mfn1.scn
- Figure 1-source data 1/MFN1/Wang, Yueyang 2023-02-11_13h42m13s MEF mfn1.tif
- Figure 1-source data 1/MFN2/
- Figure 1-source data 1/MFN2/Wang, Yueyang 2023-02-01_19h49m55s mfn2.scn
- Figure 1-source data 1/MFN2/Wang, Yueyang 2023-02-01_19h49m55s mfn2.tif
