# Supplementary material for: Atypical peripheral actin band formation via overactivation of RhoA and nonmuscle myosin II in mitofusin 2-deficient cells
Source: eLife. 2023 Sep 19;12:e88828. doi: 10.7554/eLife.88828 (PMC10550287; doi:10.7554/eLife.88828)
Supplement: Figure 2—source data 1. [file elife-88828-fig2-data1.zip]

Archive with 12 entries (9 files):
- Figure 2-source data 1/MFN1/
- Figure 2-source data 1/MFN1/0000713_01_700.TIF
- Figure 2-source data 1/MFN1/0000713_01_acq.txt
- Figure 2-source data 1/MFN1/0000713_01_TH.jpg
- Figure 2-source data 1/MFN1/label.tif
- Figure 2-source data 1/Mfn2 tubulin2/
- Figure 2-source data 1/Mfn2 tubulin2/0000708_01/
- Figure 2-source data 1/Mfn2 tubulin2/0000708_01/0000708_01_700.TIF
- Figure 2-source data 1/Mfn2 tubulin2/0000708_01/0000708_01_800.TIF
- Figure 2-source data 1/Mfn2 tubulin2/0000708_01/0000708_01_acq.txt
- Figure 2-source data 1/Mfn2 tubulin2/0000708_01/0000708_01_TH.jpg
- Figure 2-source data 1/Mfn2 tubulin2/0000708_01/label.tif
