# Supplementary material for: Atypical peripheral actin band formation via overactivation of RhoA and nonmuscle myosin II in mitofusin 2-deficient cells
Source: eLife. 2023 Sep 19;12:e88828. doi: 10.7554/eLife.88828 (PMC10550287; doi:10.7554/eLife.88828)
Supplement: Figure 3—source data 1. [file elife-88828-fig3-data1.zip]

Archive with 13 entries (11 files):
- Figure 3-source data 1/GFP/
- Figure 3-source data 1/GFP/Gfp.fcz
- Figure 3-source data 1/GFP/Gfp_1_16bit.label.tif
- Figure 3-source data 1/GFP/Gfp_1_16bit.png
- Figure 3-source data 1/GFP/Gfp_1_16bit.tif-Deuteranope.tif
- Figure 3-source data 1/GFP/Gfp_2_16bit.png
- Figure 3-source data 1/GFP/Gfp_8bit.png
- Figure 3-source data 1/VINCULIn/
- Figure 3-source data 1/VINCULIn/0000714_01_700.TIF
- Figure 3-source data 1/VINCULIn/0000714_01_700VinculinTIF-Deuteranope.tif
- Figure 3-source data 1/VINCULIn/0000714_01_700VinculinTIF-label.tif
- Figure 3-source data 1/VINCULIn/0000714_01_acq.txt
- Figure 3-source data 1/VINCULIn/Thumbs.db
