# Supplementary material for: Atypical peripheral actin band formation via overactivation of RhoA and nonmuscle myosin II in mitofusin 2-deficient cells
Source: eLife. 2023 Sep 19;12:e88828. doi: 10.7554/eLife.88828 (PMC10550287; doi:10.7554/eLife.88828)
Supplement: Figure 3—source data 1. [file elife-88828-fig3-data1.zip › Figure 3-source data 1/VINCULIn/0000714_01_acq.txt]

#Properties Updated
#Tue Dec 07 13:52:48 EST 2021
MouseStrain=
Y=20.0
X=11.0
BackgroundSegments=All
CropCenterPt=88, 88
FileVersion=ACQ VERSION 2.0
Quality=low
Barcode=
AnimalId=
FlipImage=false
Treatment=
OrganizationName=
Intensities=Auto Auto
CropDimension=157, 157
ConcentrationColumn=Signal
TimeStamp=2021, 11, 7, 13, 49, 18, 778
InstrumentModel=Odyssey CLx
AcqResolution=169um
ImageModifications=
BackgroundMethod=Median
CropAnnotationColor=BlueYellow
ExRunID=
700_ChannelSettings=504, 17395, 18993, 0, 255, 0, 0
Archived=false
InstrumentName=CLX-2343
InstrumentVersion=1.0.20
Experiment=
Orientation=
LastUsedTextId=0
Height=30.0
ImageName=0000714_01
AnalysisType=None
AcquireTimeZoneId=America/New_York
ProjInfo=
ImageId=0000714_01
InjectTime=
UserInfo=
FocusPosition=0.0
CustomField2=
CustomField1=
CustomField0=
Agent=
FileType=LI-COR Image Studio Acquisition File
InterpolationMethod=Linear
ChannelFileNames=0000714_01_700.TIF, 0000714_01_800.TIF
CellLine=
Width=30.0
TimePoint=1900, 0, 1, 0, 0, 0, 0
ChannelNames=700, 800
NormalizationChannel=
ChannelPreviews=false, false
BackgroundWidth=3
ProjectName=
LastUsedShapeId=0
800_ChannelSettings=504, 15123, 22180, 0, 0, 255, 0
Remarks=
