# Supplementary material for: Atypical peripheral actin band formation via overactivation of RhoA and nonmuscle myosin II in mitofusin 2-deficient cells
Source: eLife. 2023 Sep 19;12:e88828. doi: 10.7554/eLife.88828 (PMC10550287; doi:10.7554/eLife.88828)
Supplement: Figure 4—source data 1. [file elife-88828-fig4-data1.zip]

Archive with 13 entries (10 files):
- Figure 4-source data 1/ACTIN/
- Figure 4-source data 1/ACTIN/Wang, Yueyang 2023-02-11_13h57m24sMEF ACTIN label.tif
- Figure 4-source data 1/ACTIN/Wang, Yueyang 2023-02-11_13h57m24sMEF ACTIN.scn
- Figure 4-source data 1/ACTIN/Wang, Yueyang 2023-02-11_13h57m24sMEF ACTIN.tif
- Figure 4-source data 1/pan CaMKII/
- Figure 4-source data 1/pan CaMKII/Wang, Yueyang 2023-02-11_13h51m47s camkii pan label.tif
- Figure 4-source data 1/pan CaMKII/Wang, Yueyang 2023-02-11_13h51m47s camkii pan.scn
- Figure 4-source data 1/pan CaMKII/Wang, Yueyang 2023-02-11_13h51m47s camkii pan.tif
- Figure 4-source data 1/p-CaMKII/
- Figure 4-source data 1/p-CaMKII/Wang, Yueyang 2023-03-02_14h26m13s MEF Camk-p.scn
- Figure 4-source data 1/p-CaMKII/Wang, Yueyang 2023-03-02_14h37m03s MEF pCamK.scn
- Figure 4-source data 1/p-CaMKII/Wang, Yueyang 2023-03-02_14h38m07s MEF pCaMK label.tif
- Figure 4-source data 1/p-CaMKII/Wang, Yueyang 2023-03-02_14h38m07s MEF pCaMK.tif
