# Supplementary material for: Atypical peripheral actin band formation via overactivation of RhoA and nonmuscle myosin II in mitofusin 2-deficient cells
Source: eLife. 2023 Sep 19;12:e88828. doi: 10.7554/eLife.88828 (PMC10550287; doi:10.7554/eLife.88828)
Supplement: Figure 5—source data 1. [file elife-88828-fig5-data1.zip]

Archive with 24 entries (21 files):
- Figure 5-source data 1/RhoA-GTP/
- Figure 5-source data 1/RhoA-GTP/0000651_01_700.jpg
- Figure 5-source data 1/RhoA-GTP/0000651_01_700.TIF
- Figure 5-source data 1/RhoA-GTP/0000651_01_700.TIF-Deuteranope.tif
- Figure 5-source data 1/RhoA-GTP/0000651_01_700.TIF-label.tif
- Figure 5-source data 1/RhoA-GTP/0000651_01_700-2.tif
- Figure 5-source data 1/RhoA-GTP/0000651_01_acq.txt
- Figure 5-source data 1/RhoA-GTP/0000651_01_TH.jpg
- Figure 5-source data 1/total RhoA/
- Figure 5-source data 1/total RhoA/0000649_01_700.jpg
- Figure 5-source data 1/total RhoA/0000649_01_700.TIF
- Figure 5-source data 1/total RhoA/0000649_01_700.TIF-Deuteranope.tif
- Figure 5-source data 1/total RhoA/0000649_01_700.TIF-label.tif
- Figure 5-source data 1/total RhoA/0000649_01_700-2.tif
- Figure 5-source data 1/total RhoA/0000649_01_acq.txt
- Figure 5-source data 1/total RhoA/0000649_01_TH.jpg
- Figure 5-source data 1/VINCULIn/
- Figure 5-source data 1/VINCULIn/0000655_01_700.jpg
- Figure 5-source data 1/VINCULIn/0000655_01_700.TIF
- Figure 5-source data 1/VINCULIn/0000655_01_700.TIF-Deuteranope.tif
- Figure 5-source data 1/VINCULIn/0000655_01_700.TIF-label.tif
- Figure 5-source data 1/VINCULIn/0000655_01_700-2.tif
- Figure 5-source data 1/VINCULIn/0000655_01_acq.txt
- Figure 5-source data 1/VINCULIn/0000655_01_TH.jpg
