# Supplementary material for: Atypical peripheral actin band formation via overactivation of RhoA and nonmuscle myosin II in mitofusin 2-deficient cells
Source: eLife. 2023 Sep 19;12:e88828. doi: 10.7554/eLife.88828 (PMC10550287; doi:10.7554/eLife.88828)
Supplement: Figure 5—source data 2. [file elife-88828-fig5-data2.zip]

Archive with 22 entries (19 files):
- Figure 5-source data 2/RhoA-GTP/
- Figure 5-source data 2/RhoA-GTP/2021-11-04_15-32-04.fcz
- Figure 5-source data 2/RhoA-GTP/2021-11-04_15-32-04_1_16bit label.tif
- Figure 5-source data 2/RhoA-GTP/2021-11-04_15-32-04_1_16bit.jpg
- Figure 5-source data 2/RhoA-GTP/2021-11-04_15-32-04_1_16bit.png
- Figure 5-source data 2/RhoA-GTP/2021-11-04_15-32-04_2_16bit.png
- Figure 5-source data 2/RhoA-GTP/2021-11-04_15-32-04_8bit.png
- Figure 5-source data 2/Total RhoA/
- Figure 5-source data 2/Total RhoA/2021-11-04_15-25-53.fcz
- Figure 5-source data 2/Total RhoA/2021-11-04_15-25-53_1_16bit.png
- Figure 5-source data 2/Total RhoA/2021-11-04_15-25-53_1_16bit.png-Deuteranope.tif
- Figure 5-source data 2/Total RhoA/2021-11-04_15-25-53_1_16bit.png-label.tif
- Figure 5-source data 2/Total RhoA/2021-11-04_15-25-53_2_16bit.png
- Figure 5-source data 2/Total RhoA/2021-11-04_15-25-53_3_16bit.png
- Figure 5-source data 2/Total RhoA/2021-11-04_15-25-53_8bit.png
- Figure 5-source data 2/Vinculin/
- Figure 5-source data 2/Vinculin/0000697_01_700.jpg
- Figure 5-source data 2/Vinculin/0000697_01_700.TIF
- Figure 5-source data 2/Vinculin/0000697_01_700.TIF-Deuteranope.tif
- Figure 5-source data 2/Vinculin/0000697_01_700.TIF-label.tif
- Figure 5-source data 2/Vinculin/0000697_01_acq.txt
- Figure 5-source data 2/Vinculin/0000697_01_TH.jpg
