# Supplementary material for: Atypical peripheral actin band formation via overactivation of RhoA and nonmuscle myosin II in mitofusin 2-deficient cells
Source: eLife. 2023 Sep 19;12:e88828. doi: 10.7554/eLife.88828 (PMC10550287; doi:10.7554/eLife.88828)
Supplement: Figure 5—figure supplement 1—source data 1. [file elife-88828-fig5-figsupp1-data1.zip]

Archive with 21 entries (18 files):
- Figure 5-figure supplement 1-source data 1/Rac-GTP/
- Figure 5-figure supplement 1-source data 1/Rac-GTP/0000638_01_700 2.tif
- Figure 5-figure supplement 1-source data 1/Rac-GTP/0000638_01_700 2.tif-Deuteranope.tif
- Figure 5-figure supplement 1-source data 1/Rac-GTP/0000638_01_700 2.tif-label.tif
- Figure 5-figure supplement 1-source data 1/Rac-GTP/0000638_01_700.TIF
- Figure 5-figure supplement 1-source data 1/Rac-GTP/0000638_01_acq.txt
- Figure 5-figure supplement 1-source data 1/Rac-GTP/0000638_01_TH.jpg
- Figure 5-figure supplement 1-source data 1/Total RAC/
- Figure 5-figure supplement 1-source data 1/Total RAC/0000641_01_700.TIF
- Figure 5-figure supplement 1-source data 1/Total RAC/0000641_01_700.TIF-Deuteranope.tif
- Figure 5-figure supplement 1-source data 1/Total RAC/0000641_01_700.TIF-label.tif
- Figure 5-figure supplement 1-source data 1/Total RAC/0000641_01_acq.txt
- Figure 5-figure supplement 1-source data 1/Total RAC/0000641_01_TH.jpg
- Figure 5-figure supplement 1-source data 1/Vinculin/
- Figure 5-figure supplement 1-source data 1/Vinculin/0000646_01_700.jpg
- Figure 5-figure supplement 1-source data 1/Vinculin/0000646_01_700.TIF
- Figure 5-figure supplement 1-source data 1/Vinculin/0000646_01_700.TIF-Deuteranope.tif
- Figure 5-figure supplement 1-source data 1/Vinculin/0000646_01_700.TIF-label.tif
- Figure 5-figure supplement 1-source data 1/Vinculin/0000646_01_700-2.tif
- Figure 5-figure supplement 1-source data 1/Vinculin/0000646_01_acq.txt
- Figure 5-figure supplement 1-source data 1/Vinculin/0000646_01_TH.jpg
