# Supplementary material for: Atypical peripheral actin band formation via overactivation of RhoA and nonmuscle myosin II in mitofusin 2-deficient cells
Source: eLife. 2023 Sep 19;12:e88828. doi: 10.7554/eLife.88828 (PMC10550287; doi:10.7554/eLife.88828)
Supplement: Figure 5—figure supplement 1—source data 2. [file elife-88828-fig5-figsupp1-data2.zip]

Archive with 17 entries (13 files):
- Figure 5-figure supplement 1-source data 2/CDC42-GTP/
- Figure 5-figure supplement 1-source data 2/CDC42-GTP/2022-05-19_09-11-56 Cdc42_1_16bit.png
- Figure 5-figure supplement 1-source data 2/CDC42-GTP/2022-05-19_09-11-56 Cdc42_2_16bit.png
- Figure 5-figure supplement 1-source data 2/CDC42-GTP/2022-05-19_09-11-56 Cdc42_8bit label.tif
- Figure 5-figure supplement 1-source data 2/CDC42-GTP/2022-05-19_09-11-56 Cdc42_8bit.png
- Figure 5-figure supplement 1-source data 2/Total CDC42/
- Figure 5-figure supplement 1-source data 2/Total CDC42/2022-05-19_09-36-59 Cdc42 total_1_16bit.png
- Figure 5-figure supplement 1-source data 2/Total CDC42/2022-05-19_09-36-59 Cdc42 total_2_16bit.png
- Figure 5-figure supplement 1-source data 2/Total CDC42/2022-05-19_09-36-59 Cdc42 total_8bit label.tif
- Figure 5-figure supplement 1-source data 2/Total CDC42/2022-05-19_09-36-59 Cdc42 total_8bit.png
- Figure 5-figure supplement 1-source data 2/TUBULIN/
- Figure 5-figure supplement 1-source data 2/TUBULIN/0000770_01/
- Figure 5-figure supplement 1-source data 2/TUBULIN/0000770_01/0000770_01_700.TIF
- Figure 5-figure supplement 1-source data 2/TUBULIN/0000770_01/0000770_01_acq.txt
- Figure 5-figure supplement 1-source data 2/TUBULIN/0000770_01/0000770_01_TH.jpg
- Figure 5-figure supplement 1-source data 2/TUBULIN/0515 pulldown tubulin label.tif
- Figure 5-figure supplement 1-source data 2/TUBULIN/0515 pulldown tubulin.jpg
