# Supplementary material for: Atypical peripheral actin band formation via overactivation of RhoA and nonmuscle myosin II in mitofusin 2-deficient cells
Source: eLife. 2023 Sep 19;12:e88828. doi: 10.7554/eLife.88828 (PMC10550287; doi:10.7554/eLife.88828)
Supplement: Figure 7—source data 1. [file elife-88828-fig7-data1.zip]

Archive with 17 entries (14 files):
- Figure 7-source data 1/MLC II/
- Figure 7-source data 1/MLC II/Mlc.fcz
- Figure 7-source data 1/MLC II/Mlc_1_16bit.jpg
- Figure 7-source data 1/MLC II/Mlc_1_16bit.png
- Figure 7-source data 1/MLC II/Mlc_1_16bit.png-label.tif
- Figure 7-source data 1/MLC II/Mlc_2_16bit.png
- Figure 7-source data 1/MLC II/Mlc_8bit.png
- Figure 7-source data 1/pMLC II/
- Figure 7-source data 1/pMLC II/2021-11-23_12-30-26.fcz
- Figure 7-source data 1/pMLC II/2021-11-23_12-30-26_1_16bit.png-label.tif
- Figure 7-source data 1/pMLC II/2021-11-23_12-30-26_1_16bit.tif
- Figure 7-source data 1/Tubulin/
- Figure 7-source data 1/Tubulin/0000740_01_700.TIF
- Figure 7-source data 1/Tubulin/0000740_01_700.TIF-Deuteranope.tif
- Figure 7-source data 1/Tubulin/0000740_01_700.TIF-label.tif
- Figure 7-source data 1/Tubulin/0000740_01_acq.txt
- Figure 7-source data 1/Tubulin/0000740_01_TH.jpg
