# Supplementary material for: Atypical peripheral actin band formation via overactivation of RhoA and nonmuscle myosin II in mitofusin 2-deficient cells
Source: eLife. 2023 Sep 19;12:e88828. doi: 10.7554/eLife.88828 (PMC10550287; doi:10.7554/eLife.88828)
Supplement: Figure 7—source data 2. [file elife-88828-fig7-data2.zip]

Archive with 17 entries (14 files):
- Figure 7-source data 2/MLCII/
- Figure 7-source data 2/MLCII/0000753_01_800 2 label.tif
- Figure 7-source data 2/MLCII/0000753_01_800 2.tif
- Figure 7-source data 2/MLCII/0000753_01_800.TIF
- Figure 7-source data 2/MLCII/0000753_01_acq.txt
- Figure 7-source data 2/MLCII/0000753_01_TH.jpg
- Figure 7-source data 2/pMLCII/
- Figure 7-source data 2/pMLCII/2021-11-28_14-34-34 Pmlc2.fcz
- Figure 7-source data 2/pMLCII/2021-11-28_14-34-34 Pmlc2_1_16bit.jpg
- Figure 7-source data 2/pMLCII/2021-11-28_14-34-34 Pmlc2_1_16bit.png-Deuteranope.tif
- Figure 7-source data 2/pMLCII/2021-11-28_14-34-34 Pmlc2_1_16bit.png-label.tif
- Figure 7-source data 2/TUBULIN/
- Figure 7-source data 2/TUBULIN/0000740_01_700.TIF
- Figure 7-source data 2/TUBULIN/0000740_01_700.TIF-Deuteranope.tif
- Figure 7-source data 2/TUBULIN/0000740_01_700.TIF-Label.tif
- Figure 7-source data 2/TUBULIN/0000740_01_acq.txt
- Figure 7-source data 2/TUBULIN/0000740_01_TH.jpg
