# Supplementary material for: Atypical peripheral actin band formation via overactivation of RhoA and nonmuscle myosin II in mitofusin 2-deficient cells
Source: eLife. 2023 Sep 19;12:e88828. doi: 10.7554/eLife.88828 (PMC10550287; doi:10.7554/eLife.88828)
Supplement: Figure 7—source data 2. [file elife-88828-fig7-data2.zip › Figure 7-source data 2/MLCII/0000753_01_acq.txt]

#Properties Updated
#Thu Feb 17 13:31:50 EST 2022
MouseStrain=
Y=6.0
X=9.0
BackgroundSegments=All
CropCenterPt=245, 41
FileVersion=ACQ VERSION 2.0
Quality=low
Barcode=
AnimalId=
FlipImage=false
Treatment=
OrganizationName=
Intensities=Auto
CropDimension=470, 63
ConcentrationColumn=Signal
TimeStamp=2022, 1, 17, 13, 29, 51, 20
InstrumentModel=Odyssey CLx
AcqResolution=169um
ImageModifications=
BackgroundMethod=Median
CropAnnotationColor=BlueYellow
ExRunID=
Archived=false
InstrumentName=CLX-2343
InstrumentVersion=1.0.20
Experiment=
Orientation=
LastUsedTextId=0
Height=14.0
ImageName=0000753_01
AnalysisType=None
AcquireTimeZoneId=America/New_York
ProjInfo=
ImageId=0000753_01
InjectTime=
UserInfo=
FocusPosition=0.0
CustomField2=
CustomField1=
CustomField0=
Agent=
FileType=LI-COR Image Studio Acquisition File
InterpolationMethod=Linear
ChannelFileNames=0000753_01_800.TIF
CellLine=
Width=83.0
TimePoint=1900, 0, 1, 0, 0, 0, 0
ChannelNames=800
NormalizationChannel=
ChannelPreviews=false
BackgroundWidth=3
ProjectName=
LastUsedShapeId=0
800_ChannelSettings=504, 16035, 20631, 10000, 0, 255, 0
Remarks=
