# Supplementary material for: Atypical peripheral actin band formation via overactivation of RhoA and nonmuscle myosin II in mitofusin 2-deficient cells
Source: eLife. 2023 Sep 19;12:e88828. doi: 10.7554/eLife.88828 (PMC10550287; doi:10.7554/eLife.88828)
Supplement: Figure 7—source data 3. [file elife-88828-fig7-data3.zip]

Archive with 21 entries (18 files):
- Figure 7-source data 3/pMLCII/
- Figure 7-source data 3/pMLCII/2022-02-16_14-09-57 Gel3 pmlc.fcz
- Figure 7-source data 3/pMLCII/2022-02-16_14-09-57 Gel3 pmlc_1_16bit.png
- Figure 7-source data 3/pMLCII/2022-02-16_14-09-57 Gel3 pmlc_1_16bit.png-Deuteranope 2.tif
- Figure 7-source data 3/pMLCII/2022-02-16_14-09-57 Gel3 pmlc_1_16bit.png-Deuteranope.tif
- Figure 7-source data 3/pMLCII/2022-02-16_14-09-57 Gel3 pmlc_1_16bit.png-label.tif
- Figure 7-source data 3/pMLCII/2022-02-16_14-09-57 Gel3 pmlc_2_16bit.png
- Figure 7-source data 3/pMLCII/2022-02-16_14-09-57 Gel3 pmlc_8bit.png
- Figure 7-source data 3/Total MLCII/
- Figure 7-source data 3/Total MLCII/0000749_01_800.TIF
- Figure 7-source data 3/Total MLCII/0000749_01_800.TIF-Deuteranope.tif
- Figure 7-source data 3/Total MLCII/0000749_01_800.TIF-Deuteranope2.tif
- Figure 7-source data 3/Total MLCII/0000749_01_800.TIF-label.tif
- Figure 7-source data 3/Total MLCII/0000749_01_acq.txt
- Figure 7-source data 3/Total MLCII/0000749_01_TH.jpg
- Figure 7-source data 3/TUBULIN/
- Figure 7-source data 3/TUBULIN/0000742_01_700.TIF
- Figure 7-source data 3/TUBULIN/0000742_01_700.TIF-Deuteranope.tif
- Figure 7-source data 3/TUBULIN/0000742_01_700.TIF-label.tif
- Figure 7-source data 3/TUBULIN/0000742_01_acq.txt
- Figure 7-source data 3/TUBULIN/0000742_01_TH.jpg
