# Supplementary material for: Atypical peripheral actin band formation via overactivation of RhoA and nonmuscle myosin II in mitofusin 2-deficient cells
Source: eLife. 2023 Sep 19;12:e88828. doi: 10.7554/eLife.88828 (PMC10550287; doi:10.7554/eLife.88828)
Supplement: Figure 7—source data 4. [file elife-88828-fig7-data4.zip › Figure 7-source data 4/MLCK/0000728_01_acq.txt]

#Properties Updated
#Tue Feb 01 14:44:19 EST 2022
MouseStrain=
Y=18.0
X=19.0
BackgroundSegments=All
CropCenterPt=109, 23
FileVersion=ACQ VERSION 2.0
Quality=medium
Barcode=
AnimalId=
FlipImage=false
Treatment=
OrganizationName=
Intensities=Auto
CropDimension=198, 27
ConcentrationColumn=Signal
TimeStamp=2022, 1, 1, 14, 42, 53, 763
InstrumentModel=Odyssey CLx
AcqResolution=169um
ImageModifications=
BackgroundMethod=Median
CropAnnotationColor=BlueYellow
ExRunID=
700_ChannelSettings=504, 19259, 20861, 0, 255, 0, 0
Archived=false
InstrumentName=CLX-2343
InstrumentVersion=1.0.20
Experiment=
Orientation=
LastUsedTextId=0
Height=8.0
ImageName=0000728_01
AnalysisType=None
AcquireTimeZoneId=America/New_York
ProjInfo=
ImageId=0000728_01
InjectTime=
UserInfo=
FocusPosition=0.0
CustomField2=
CustomField1=
CustomField0=
Agent=
FileType=LI-COR Image Studio Acquisition File
InterpolationMethod=Linear
ChannelFileNames=0000728_01_700.TIF
CellLine=
Width=37.0
TimePoint=1900, 0, 1, 0, 0, 0, 0
ChannelNames=700
NormalizationChannel=
ChannelPreviews=false
BackgroundWidth=3
ProjectName=
LastUsedShapeId=0
Remarks=
